# Supplementary material for: Eps15 Homology Domain-Containing Protein 3 Hypermethylation as a Prognostic and Predictive Marker for Colorectal Cancer
Source: Biomedicines. 2021 Apr 22;9(5):453. doi: 10.3390/biomedicines9050453 (PMC8145505; doi:10.3390/biomedicines9050453)
Supplement: Supplementary file 1 [file biomedicines-09-00453-s001.zip]

Archive with 1 entries (1 files):
- biomedicines-1161795-SI.pdf
